# Supplementary material for: Beyond the Known: Expanding the Clinical and Genetic Spectrum of Rare RPL13-Related Spondyloepimetaphyseal Dysplasia
Source: Int J Mol Sci. 2025 Jul 20;26(14):6982. doi: 10.3390/ijms26146982 (PMC12294852; doi:10.3390/ijms26146982)
Supplement: Supplementary file 1 [file ijms-26-06982-s001.zip]

Archive with 1 entries (1 files):
- ijms-3709198-supplementary.pdf
